# Supplementary material for: Sample size requirements for genetic studies on yellowfin tuna
Source: PLoS One. 2021 Nov 4;16(11):e0259113. doi: 10.1371/journal.pone.0259113 (PMC8568148; doi:10.1371/journal.pone.0259113)
Supplement: S1 File — (ZIP) [file pone.0259113.s002.zip]

Archive with 8 entries (8 files):
- assignAbility5.R
- plotRes2.R
- plotRes2_FalsePos2.R
- README.txt
- resample1.R
- sampleSizeSim1.R
- stockAbility1.R
- testAbility1.R
