# Supplementary material for: Sample size requirements for genetic studies on yellowfin tuna
Source: PLoS One. 2021 Nov 4;16(11):e0259113. doi: 10.1371/journal.pone.0259113 (PMC8568148; doi:10.1371/journal.pone.0259113)
Supplement: S1 File — (ZIP) [file pone.0259113.s002.zip › assignAbility5.R]

generate.fish <- function( x=NULL, pop.dat){
  nFish <- ncol( pop.dat)
  nMarker <- nrow( pop.dat)
  
  mother <- sample.int( nFish, 1)
  father <- sample.int( nFish, 1)
  
  mother.gamete <- rep( NA, nMarker)
  mother.gamete[pop.dat[,mother]==0] <- 0
  mother.gamete[pop.dat[,mother]==2] <- 1
  mother.nhetero <- sum( pop.dat[,mother]==1)
  mother.gamete[pop.dat[,mother]==1] <- rbinom( mother.nhetero, size=1, prob=0.5)
  
  father.gamete <- rep( NA, nMarker)
  father.gamete[pop.dat[,father]==0] <- 0
  father.gamete[pop.dat[,father]==2] <- 1
  father.nhetero <- sum( pop.dat[,father]==1)
  father.gamete[pop.dat[,father]==1] <- rbinom( father.nhetero, size=1, prob=0.5)
  
  child <- mother.gamete + father.gamete
  
  return( child)
}

generate.pop <- function( pop.dat){
  pop <- lapply( 1:ncol( pop.dat), FUN=generate.fish, pop.dat=pop.dat)
  pop <- do.call( "cbind", pop)
  
  return( pop)
}

calc.means <- function( dat, weights=NULL, magic.num=0.005){
  #sometimes we will want to call this fun without weights
  if( is.null( weights))
    tmp <- apply( dat, 1, FUN=mean, na.rm=TRUE)
  else
    tmp <- apply( dat, 1, FUN=weighted.mean, na.rm=TRUE, w=weights)
  tmp <- t( tmp)  #apply gives us the transpose of what we want
  freqs <- tmp / 2 #as there are M=2 trials (2 alleles per fish)
  
  freqs[freqs==0] <- magic.num
  freqs[freqs==1] <- 1-magic.num
  
  return( as.numeric( freqs))
}

calc.probs <- function( ind.dat, means){
  #easy to calculate the predictive probs...  ?
  all.probs <- sum( dbinom( ind.dat, p=means, size=2, log=TRUE))
  
  return( all.probs)
}

generate.single.test.dist  <- function( x=NULL, pop.dat, magic.imput.freq){
  #to find the test stat for individuals in a single simualted pop
  simpop <- generate.pop( pop.dat)
  simpop.means <- calc.means( dat=simpop, weights=NULL, magic.num=magic.imput.freq)
  probs <- apply( simpop, 2, calc.probs, means=simpop.means)
  
  return( probs)
}

generate.single.test.dist.1  <- function( x=NULL, pop.dat, magic.imput.freq){
  #to find the test stat for individuals in a single simualted pop
  simpop <- generate.pop( pop.dat)
  simpop.means <- matrix( NA, nrow=nrow( simpop), ncol=ncol( simpop))
  probs <- rep( NA, ncol( pop.dat))
  for( ii in 1:ncol( pop.dat)){
    simpop.means[,ii] <- calc.means( dat=simpop[,-(ii)], weights=NULL, magic.num=magic.imput.freq)
    probs[ii] <- calc.probs( ind.dat=simpop[,ii], means=simpop.means[,ii])#with the iith individual removed
  }
#  simpop.means <- calc.means( dat=simpop, weights=NULL, magic.num=magic.imput.freq)
#  probs <- apply( simpop, 2, calc.probs, means=simpop.means)
  
  return( probs)
}

generate.test.dist <- function( pop.dat, B, magic.imput.freq){
  allProbs <- lapply( 1:B, FUN=generate.single.test.dist.1, pop.dat=pop.dat, magic.imput.freq=magic.imput.freq)
  allProbs <- unlist( allProbs)
  
  return( allProbs)
}

find.grps <- function( quant, logPostProbs, locs, p.cutoff){
  postProb.grp <- locs[apply( logPostProbs, 1, which.max)]
  prob.grp <- lapply( 1:nrow( quant), function(x){ locs[which( quant[x,] > p.cutoff)]})
  
  return( list( prob.grp=prob.grp, postProb.grp=postProb.grp))
}

assign.fishToGrps <- function( testDat, popMeans, locRefDist, locs, samp.locs, p.cutoff){
  #Note that testDat may include fish used to calcuate popMeans (within sample) or not (out-of-sample)
  nFish <- ncol( testDat)
  nLocs <- length( popMeans)
  
  fishProbs <- fishQuantile <- matrix( NA, nrow=nFish, ncol=nLocs)
  for( ii in 1:nFish){
    for( ll in 1:nLocs){
      fishProbs[ii,ll] <- calc.probs( ind.dat=testDat[,ii], means=popMeans[[ll]])
      fishQuantile[ii,ll] <- sum( locRefDist[[ll]] < fishProbs[ii,ll]) / length( locRefDist[[ll]])
    }
  }

  maxes <- apply( fishProbs, 1, max)
  denom <- maxes + log( rowSums( exp( sweep( fishProbs, 1, maxes, '-'))))
  logPostProbs <- sweep( fishProbs, 1, denom, '-')

  grping <- find.grps( quant=fishQuantile, logPostProbs=logPostProbs, locs=locs, p.cutoff=p.cutoff)

  #which individuals have data consistent with their pop?  
  grpOK <- sapply( 1:ncol( testDat), function(x) c( samp.locs[x] %in% grping$prob.grp[[x]], samp.locs[x] %in% grping$postProb.grp[[x]]))
  grpOK_perGrp <- apply( grpOK, 1, function(x) tapply( x, samp.locs, function(y) sum(y)/length(y)))
  grpOK_total <- rowSums( grpOK) / ncol( grpOK)
  grpOK <- rbind( grpOK_perGrp, grpOK_total)

  #which individuals have data that is consistent with their pop, but inconsistent with all others?
  grpExclusive <- sapply( 1:ncol( testDat), function(x) c( all( samp.locs[x] == grping$prob.grp[[x]]), all( samp.locs[x] %in% grping$postProb.grp[[x]])))
  grpEx_perGrp <- apply( grpExclusive, 1, function(x) tapply( x, samp.locs, function(y) sum(y)/length(y)))
  grpEx_total <- rowSums( grpExclusive) / ncol( grpExclusive)
  grpExclusive <- rbind( grpEx_perGrp, grpEx_total)

  colnames( grpOK) <- colnames( grpExclusive) <- c("prob","postProb")
  rownames( grpOK) <- rownames( grpExclusive) <- c( paste0( "grp_", locs), "overall")

  ret <- list( ConsistentGrps=grpOK, ExclusiveGrps=grpExclusive)
  attributes( ret)$logProbs <- fishProbs
  attributes( ret)$logPostProbs <- logPostProbs
  attributes( ret)$quantiles <- fishQuantile
  attributes( ret)$prob.grp <- grping$prob.grp
  attributes( ret)$postProb.grp <- grping$postProb.grp

  return( ret)
}

assignment.compare <- function( dat, oosDat=NULL, samp.locs, oos.samp.locs=NULL, B=100, magic.imput.freq=0.005){
  #note that I *currently* assume that there are no NAs!
  #this will(?) need to be revisited...?

  #for testing run (with myData from sim.stock.data):
  #assignment.compare( dat=myData, samp.locs=attr( myData, 'grps'), B=5, 0.005)
  
  #attributes of data
  nSNP <- nrow( dat)
  nFish <- ncol( dat)
  locs <- unique( samp.locs)
  nLocs <- length( locs)

  #The reference distributions for each population.
  locRefDist <- list()
  for( ll in 1:nLocs)
    locRefDist[[ll]] <- generate.test.dist( dat[,samp.locs==locs[ll]], B=B, magic.imput.freq=magic.imput.freq)
  
  #The allele freqs for each observed popn (note that every fish is included in mean calc) -- not LOO.
  popMeans <- list()
  for( ll in 1:nLocs)
    popMeans[[ll]] <- calc.means( dat=dat[,samp.locs==locs[ll]], weights=NULL, magic.num=magic.imput.freq)
  
  ret <- list()
  p.cutoff <- c( 0.01, 0.05, 0.1)
  for( pp in 1:length( p.cutoff)){
    if( !is.null( oosDat)){
      ####  Out-of-sample assignment.
      ret[[pp]] <- assign.fishToGrps( testDat=oosDat, popMeans=popMeans, locRefDist=locRefDist, locs=locs, samp.locs=oos.samp.locs, p.cutoff=p.cutoff[pp])
    }
    else{
      ####    Within sample assignment.
      ret[[pp]] <- assign.fishToGrps( testDat=dat, popMeans=popMeans, locRefDist=locRefDist, locs=locs, samp.locs=samp.locs, p.cutoff=p.cutoff[pp])
    }
  }
  
  return( ret)
}
