# Supplementary material for: Sample size requirements for genetic studies on yellowfin tuna
Source: PLoS One. 2021 Nov 4;16(11):e0259113. doi: 10.1371/journal.pone.0259113 (PMC8568148; doi:10.1371/journal.pone.0259113)
Supplement: S1 File — (ZIP) [file pone.0259113.s002.zip › plotRes2.R]

.libPaths( c("~/lib/R/library", .libPaths()))

########################
####	Get the most recent result

#tmp <- system( "ls *.RData -t", intern=TRUE)
#load( tmp[2])
#rm( tmp)

load( "results_20190607_023906.RData")

#set the file type
fileType <- "eps" #choices  are "pdf" or "eps"
if( fileType=="eps")
  setEPS()

parDefault <- par( no.readonly = TRUE)

##################################################################################################
#plot the results

if( fileType=="pdf")
  pdf( "stockAssignment1.pdf", onefile = TRUE, width=7, height=5.5)
if( fileType=="eps")
  postscript( "stockAssignment1.eps", width=7, height=5.5)
#convert to eps (plos1 preferred) using ghostscript, for eg: gs -q -dNOCACHE -dNOPAUSE -dBATCH -dSAFER -sDEVICE=eps2write -sOutputFile=hypothesis1.eps hypothesis1.pdf

par(mar=c(4.6, 4.6, 2.1, 0.6), oma=c(0.1,0.1,0.1,0.1))

########################
#stock-ability first

tmp <- t( sapply( res, function(x) c( x$n.fish, x$n.SNP, x$stock.correct["Total"])))
tmp.n.fish <- unique( tmp[,"n.fish"])
tmp.n.SNP <- unique( tmp[,"n.SNP"])
tmp.Total <- array( NA, dim=c(3, length( tmp.n.fish), length( tmp.n.SNP)))
kounti <- 1
for( ii in unique( tmp[,1])){
  kountj <- 1
  for( jj in unique( tmp[,2])){
    id <- which( tmp[,1]==ii & tmp[,2]==jj)
    tmp.Total[1,kounti,kountj] <- quantile( tmp[id,'Total'], 0.025)
    tmp.Total[2,kounti, kountj] <- mean( tmp[id,'Total'])
    tmp.Total[3,kounti,kountj] <- quantile( tmp[id,'Total'], 0.975)
    kountj <- kountj + 1
  }
  kounti <- kounti+1
}

fields::image.plot( x=unique( tmp[,1]), y=1:length(n.SNP), z=tmp.Total[2,,], ylab="Number of SNPs", xlab="Number of Fish", main="Stock Identification", cex.main=1.5, legend.lab="Proportion of Correctly Allocated Fish", axes=FALSE, legend.line=2.5, zlim=c(0.3,0.65))	#, zlim=c(0,1)
axis( 2, 1:length( n.SNP), n.SNP)
axis( 1, n.fish, n.fish)
box()

dev.off()

#######################
#assignment (overall)

if( fileType=="pdf")
  pdf( "assignment1.pdf", onefile = TRUE, width=7, height=7)
if( fileType=="eps")
  postscript( "assignment1.eps", width=7, height=7)

par(mar=c(1.6, 1.6, 2.1, 0.6), oma=c(2.5,2,2,2))

tmp <- t( sapply( res, function(x) c( x$n.fish, x$n.SNP, x$assign[c("exclusive.prob","exclusive.postProb"),])))
colnames( tmp) <- c("n.fish","n.SNP",paste( rep( c("p0.01","0.05","0.1"), each=2), rep( c("prob","postProb"), times=3), sep="_"))

tmp.n.fish <- unique( tmp[,"n.fish"])
tmp.n.SNP <- unique( tmp[,"n.SNP"])
tmp.prob <- array( NA, dim=c(length( tmp.n.fish), length( tmp.n.SNP), 3))
tmp.postProb <- array( NA, dim=c(length( tmp.n.fish), length( tmp.n.SNP), 3))
kounti <- 1
for( ii in unique( tmp[,1])){
  kountj <- 1
  for( jj in unique( tmp[,2])){
    id <- which( tmp[,1]==ii & tmp[,2]==jj)
    tmp.prob[kounti, kountj,] <- colMeans( tmp[id,grep("_prob", colnames( tmp))])
    tmp.postProb[kounti,kountj,] <- colMeans( tmp[id,grep('postProb',colnames( tmp))])
    kountj <- kountj + 1
  }
  kounti <- kounti+1
}

split.screen( rbind(c(0,0.85,0,1), c(0.85,1,0,1))) -> entreInd

#split the LHS (main) of the plot
split.screen(c(2,3), screen=entreInd[1])-> ind
# first image
screen( ind[1])
par(mar=c(1.6, 1.6, 2.1, 0.6), oma=c(2.5,2,2,2))
image( x=unique( tmp[,1]), y=1:length(n.SNP), z=tmp.prob[,,1], ylab="", xlab="", main="", axes=FALSE, zlim=c(0,1), col=fields::tim.colors())
axis( 2, 1:length( n.SNP), n.SNP)
axis( 1, n.fish, n.fish)
title( main="Cutoff: 0.01", line=0.5, cex=1, font=3, outer=FALSE)
box()

screen( ind[2])
par(mar=c(1.6, 1.6, 2.1, 0.6), oma=c(2.5,2,2,2))
image( x=unique( tmp[,1]), y=1:length(n.SNP), z=tmp.prob[,,2], ylab="", xlab="", main="", axes=FALSE, zlim=c(0,1), col=fields::tim.colors())
axis( 2, 1:length( n.SNP), n.SNP)
axis( 1, n.fish, n.fish)
title( main="Cutoff: 0.05", line=0.5, cex=1, font=3, outer=FALSE)
box()

screen( ind[3])
par(mar=c(1.6, 1.6, 2.1, 0.6), oma=c(2.5,2,2,2))
image( x=unique( tmp[,1]), y=1:length(n.SNP), z=tmp.prob[,,3], ylab="", xlab="", main="", axes=FALSE, zlim=c(0,1), col=fields::tim.colors())
axis( 2, 1:length( n.SNP), n.SNP)
axis( 1, n.fish, n.fish)
title( main="Cutoff: 0.1", line=0.5, cex=1, font=3, outer=FALSE)
box()

screen( ind[5])
par(mar=c(1.6, 1.6, 2.1, 0.6), oma=c(2.5,2,2,2))
image( x=unique( tmp[,1]), y=1:length(n.SNP), z=tmp.postProb[,,2], ylab="", xlab="", main="", axes=FALSE, zlim=c(0,1), col=fields::tim.colors())
axis( 2, 1:length( n.SNP), n.SNP)
axis( 1, n.fish, n.fish)
title( main="No Out-Group", line=0.5, cex=1, font=3, outer=FALSE)
box()

# move to skinny region on right and draw the legend strip 
screen( entreInd[2])
par(mar=c(1.6, 1.6, 2.1, 0.6), oma=c(2.5,2,2,2))
fields::image.plot( legend.only=TRUE, zlim=c(0,1), legend.shrink=1.0, legend.width = 1, legend.mar=2.1, smallplot=c(0.1,0.35,0.15,0.85), legend.lab="Proportion of Correctly Allocated Fish", legend.line=2.5)

screen( entreInd[1], new=FALSE)
par( parDefault)
mtext( "Assignment (All Regions)", side=3, line=5.0, outer=FALSE, at=0.425, cex=1.5)
mtext( "Number of SNPs", side=2, line=0.75, outer=FALSE, at=0.5)
mtext( "Number of Fish", side=1, line=7.0, outer=FALSE, at=0.425)

close.screen( all=TRUE)

dev.off()

#######################
#assignment (Baja only)

if( fileType=="pdf")
  pdf( "assignmentBaja1.pdf", onefile = TRUE, width=7, height=7)
if( fileType=="eps")
  postscript( "assignmentBaja1.eps", width=7, height=7)

par(mar=c(1.6, 1.6, 2.1, 0.6), oma=c(2.5,2,2,2))

tmp <- t( sapply( res, function(x) c( x$n.fish, x$n.SNP, x$assign.baj[c("exclusive.prob","exclusive.postProb"),])))
colnames( tmp) <- c("n.fish","n.SNP",paste( rep( c("p0.01","0.05","0.1"), each=2), rep( c("prob","postProb"), times=3), sep="_"))

tmp.n.fish <- unique( tmp[,"n.fish"])
tmp.n.SNP <- unique( tmp[,"n.SNP"])
tmp.prob <- array( NA, dim=c(length( tmp.n.fish), length( tmp.n.SNP), 3))
tmp.postProb <- array( NA, dim=c(length( tmp.n.fish), length( tmp.n.SNP), 3))
kounti <- 1
for( ii in unique( tmp[,1])){
  kountj <- 1
  for( jj in unique( tmp[,2])){
    id <- which( tmp[,1]==ii & tmp[,2]==jj)
    tmp.prob[kounti, kountj,] <- colMeans( tmp[id,grep("_prob", colnames( tmp))])
    tmp.postProb[kounti,kountj,] <- colMeans( tmp[id,grep('postProb',colnames( tmp))])
    kountj <- kountj + 1
  }
  kounti <- kounti+1
}

split.screen( rbind(c(0,0.85,0,1), c(0.85,1,0,1))) -> entreInd

#split the LHS (main) of the plot
split.screen(c(2,3), screen=entreInd[1])-> ind
# first image
screen( ind[1])
par(mar=c(1.6, 1.6, 2.1, 0.6), oma=c(2.5,2,2,2))
image( x=unique( tmp[,1]), y=1:length(n.SNP), z=tmp.prob[,,1], ylab="", xlab="", main="", axes=FALSE, zlim=c(0,1), col=fields::tim.colors())
axis( 2, 1:length( n.SNP), n.SNP)
axis( 1, n.fish, n.fish)
title( main="Cutoff: 0.01", line=0.5, cex=1, font=3, outer=FALSE)
box()

screen( ind[2])
par(mar=c(1.6, 1.6, 2.1, 0.6), oma=c(2.5,2,2,2))
image( x=unique( tmp[,1]), y=1:length(n.SNP), z=tmp.prob[,,2], ylab="", xlab="", main="", axes=FALSE, zlim=c(0,1), col=fields::tim.colors())
axis( 2, 1:length( n.SNP), n.SNP)
axis( 1, n.fish, n.fish)
title( main="Cutoff: 0.05", line=0.5, cex=1, font=3, outer=FALSE)
box()

screen( ind[3])
par(mar=c(1.6, 1.6, 2.1, 0.6), oma=c(2.5,2,2,2))
image( x=unique( tmp[,1]), y=1:length(n.SNP), z=tmp.prob[,,3], ylab="", xlab="", main="", axes=FALSE, zlim=c(0,1), col=fields::tim.colors())
axis( 2, 1:length( n.SNP), n.SNP)
axis( 1, n.fish, n.fish)
title( main="Cutoff: 0.1", line=0.5, cex=1, font=3, outer=FALSE)
box()

screen( ind[5])
par(mar=c(1.6, 1.6, 2.1, 0.6), oma=c(2.5,2,2,2))
image( x=unique( tmp[,1]), y=1:length(n.SNP), z=tmp.postProb[,,2], ylab="", xlab="", main="", axes=FALSE, zlim=c(0,1), col=fields::tim.colors())
axis( 2, 1:length( n.SNP), n.SNP)
axis( 1, n.fish, n.fish)
title( main="No Out-Group", line=0.5, cex=1, font=3, outer=FALSE)
box()

# move to skinny region on right and draw the legend strip 
screen( entreInd[2])
par(mar=c(1.6, 1.6, 2.1, 0.6), oma=c(2.5,2,2,2))
fields::image.plot( legend.only=TRUE, zlim=c(0,1), legend.shrink=1.0, legend.width = 1, legend.mar=2.1, smallplot=c(0.1,0.35,0.15,0.85), legend.lab="Proportion of Correctly Allocated Fish", legend.line=2.5)

screen( entreInd[1], new=FALSE)
par( parDefault)
mtext( "Assignment (Baja Only)", side=3, line=5.0, outer=FALSE, at=0.425, cex=1.5)
mtext( "Number of SNPs", side=2, line=0.75, outer=FALSE, at=0.5)
mtext( "Number of Fish", side=1, line=7.0, outer=FALSE, at=0.425)

close.screen( all=TRUE)

dev.off()

#######################
#Hypothesis test

if( fileType=="pdf")
  pdf( "hypothesis1.pdf", onefile = TRUE, width=7, height=4)
if( fileType=="eps")
  postscript( "hypothesis1.eps", width=7, height=4)

par(mar=c(1.6, 1.6, 2.1, 0.6), oma=c(2.5,2,2,2))

tmp <- t( sapply( res, function(x) c( x$n.fish, x$n.SNP, x$test.p)))
colnames( tmp)[3:5] <- c("p.full","p.Baj","p.Oth")
tmp.n.fish <- unique( tmp[,"n.fish"])
tmp.n.SNP <- unique( tmp[,"n.SNP"])
tmp.p <- array( NA, dim=c(length( tmp.n.fish), length( tmp.n.SNP), 3))
kounti <- 1
for( ii in unique( tmp[,1])){
  kountj <- 1
  for( jj in unique( tmp[,2])){
    id <- which( tmp[,1]==ii & tmp[,2]==jj)
    tmp.p[kounti, kountj,] <- colMeans( tmp[id,grep("p.",colnames( tmp))])
    kountj <- kountj + 1
  }
  kounti <- kounti+1
}

split.screen( rbind(c(0,0.85,0,1), c(0.85,1,0,1))) -> entreInd

#split the LHS (main) of the plot
split.screen(c(1,3), screen=entreInd[1])-> ind
# first image
screen( ind[1])
par(mar=c(1.6, 1.6, 2.1, 0.6), oma=c(3,2,2,2))
image( x=unique( tmp[,1]), y=1:length(n.SNP), z=sqrt( tmp.p[,,1]), ylab="Number of SNPs", xlab="Number of Fish", main="", axes=FALSE, zlim=c(0,1), col=fields::tim.colors())
axis( 2, 1:length( n.SNP), n.SNP)
axis( 1, n.fish, n.fish)
title( main="All Regions", line=0.5, cex=1, font=3, outer=FALSE)
box()

screen( ind[2])
par(mar=c(1.6, 1.6, 2.1, 0.6), oma=c(3,2,2,2))
image( x=unique( tmp[,1]), y=1:length(n.SNP), z=sqrt( tmp.p[,,2]), ylab="Number of SNPs", xlab="Number of Fish", main="", axes=FALSE, zlim=c(0,1), col=fields::tim.colors())
axis( 2, 1:length( n.SNP), n.SNP)
axis( 1, n.fish, n.fish)
title( main="Baja vs Others", line=0.5, cex=1, font=3, outer=FALSE)
box()

screen( ind[3])
par(mar=c(1.6, 1.6, 2.1, 0.6), oma=c(3,2,2,2))
image( x=unique( tmp[,1]), y=1:length(n.SNP), z=sqrt( tmp.p[,,3]), ylab="Number of SNPs", xlab="Number of Fish", main="", axes=FALSE, zlim=c(0,1), col=fields::tim.colors())
axis( 2, 1:length( n.SNP), n.SNP)
axis( 1, n.fish, n.fish)
title( main="Not Baja", line=0.5, cex=1, font=3, outer=FALSE)
box()

# move to skinny region on right and draw the legend strip 
screen( entreInd[2])
par(mar=c(1.6, 1.6, 2.1, 0.6), oma=c(2.5,2,2,2))
ticks <- c( 0,0.05,0.1,0.25,0.5,0.75,1)
fields::image.plot( legend.only=TRUE, zlim=sqrt( c(0,1)), legend.shrink=1.0, legend.width = 1, legend.mar=2.1, smallplot=c(0.1,0.35,0.15,0.85), col=fields::tim.colors(), legend.lab="Average p-value", legend.line = 2.5, axis.args=list( sqrt( ticks), labels=ticks))

screen( entreInd[1], new=FALSE)
par( parDefault)
mtext( "Genetic Profile Tests", side=3, line=1.5, outer=FALSE, at=0.425, cex=1.5)
mtext( "Number of SNPs", side=2, line=1.0, outer=FALSE, at=0.5)
mtext( "Number of Fish", side=1, line=3.0, outer=FALSE, at=0.425)

close.screen( all=TRUE)

dev.off()

rm( list=ls())
