# Supplementary material for: Sample size requirements for genetic studies on yellowfin tuna
Source: PLoS One. 2021 Nov 4;16(11):e0259113. doi: 10.1371/journal.pone.0259113 (PMC8568148; doi:10.1371/journal.pone.0259113)
Supplement: S1 File — (ZIP) [file pone.0259113.s002.zip › README.txt]

###################################
#### README FOR SUPP MATERIALS ####
###################################

Scott Foster 23/June/2021 Hobart

The place to start with this code is the file resample1.R.  It contains the 'driver' for the simulation study.  

The other scripts implement the methods used in this work, namely

testAbility1.R  for hypothesis testing of genetic profiles
stockAbility1.R  for grouping fish based on genetic profiles
assignAbility5.R  for assigning fish to sampling locations

Then there are also some plotting scripts

plotRes1.R
plotRes2_FalsePos1.R

which produce figures that appear in the manuscript.
