# Supplementary material for: Sample size requirements for genetic studies on yellowfin tuna
Source: PLoS One. 2021 Nov 4;16(11):e0259113. doi: 10.1371/journal.pone.0259113 (PMC8568148; doi:10.1371/journal.pone.0259113)
Supplement: S1 File — (ZIP) [file pone.0259113.s002.zip › resample1.R]

#tmp <- get.resample( n.resample=10, n.SNP.sample=100, samp.locs=sapply( strsplit( colnames( dat4.full), "-20"), FUN = function(x) x[1]), dat=dat4.full)

get.resample <- function( n.resample, n.oos=0, n.SNP.sample, samp.locs, dat){
  pop.sum <- table( samp.locs)
  pop.sum <- pop.sum[sort( names( pop.sum))]
  labs <- names( pop.sum)

  pop.replace <- rep( FALSE, length( labs))
  names( pop.replace) <- labs
  for( ii in 1:length( labs)){
    if( n.resample + n.oos > pop.sum[ii])
      pop.replace[ii] <- TRUE
  }
  if( any( pop.replace))
    message( "Trying to draw more resamples (and out-of-samples) than there are samples. Swapping to sampling with replacement (just for those sampling locations with too few individuals).  This will really be a problem for out-of-sample stuff.", pop.replace)
  
  IDs <- rep( NA, length( labs) * n.resample)
  ID.oos <- rep( NA, length( labs) * n.oos)
  for( ii in 1:length( labs)){
    samp <- sample( which( samp.locs==labs[ii]), size=n.resample, replace=pop.replace[ii])
    IDs[(ii-1)*n.resample + (1:n.resample)] <- samp
    oos.samp <- sample( setdiff( which( samp.locs==labs[ii]), samp), size=n.oos, replace=pop.replace[ii])
    ID.oos[(ii-1)*n.oos + (1:n.oos)] <- oos.samp
  }
  if( any( ID.oos %in% IDs))
    stop( "There are Out-Of-Sample fish in the sample. Possibly n.resample + n.oos is greater than the number of original samples? Exiting.")
  newdat <- dat[,IDs]
  newdat.oos <- dat[,ID.oos]
  colnames( newdat) <- colnames( dat)[IDs]
  colnames( newdat.oos) <- colnames( dat)[ID.oos]
  
  if( n.SNP.sample > nrow( newdat))
    stop( "sampling too many SNPs -- exitting (hopefully gracefully)")
  
  whichSNPs <- sample.int( nrow( dat), n.SNP.sample)
  newdat1 <- newdat[whichSNPs,]
  newdat1.oos <- newdat.oos[whichSNPs,]
  attr( newdat1, "samp.locs") <- samp.locs[IDs]
  attr( newdat1.oos, "samp.locs") <- samp.locs[ID.oos]
  
  ret <- list( sample=newdat1, oos=newdat1.oos)
  
  return( ret)
}

#analOne( n.fish=30, n.SNP=100, samp.locs=sapply( strsplit( colnames( dat4.full), "-20"), FUN = function(x) x[1]), dat=dat4.full, B=100)

analOne <- function( n.fish, n.SNP, n.oos, samp.locs, dat, B=1000){
  flag <- TRUE
  while( flag){
    newdat <- get.resample( n.resample=n.fish, n.SNP.sample=n.SNP, n.oos=n.oos, samp.locs=samp.locs, dat=dat)
    notDups <- !duplicated( t( newdat$sample))
    if( sum( notDups) <= length( unique( samp.locs)))
      flag <- TRUE
    else
      flag <- FALSE
  }

  stocky <- stockStructure.compare( resample.dat=newdat$sample, samp.locs=attributes( newdat$sample)$samp.locs, K=length( unique( samp.locs)))
  assigny <- assignment.compare( dat=newdat$sample, oosDat=newdat$oos, samp.locs=attributes( newdat$sample)$samp.locs, oos.samp.locs=attributes( newdat$oos)$samp.locs, B=B, magic.imput.freq=0.005)
  testy <- test.compare( dat=newdat$sample, samp.locs=attributes( newdat$sample)$samp.locs, B=B)
  
  tmp <- sapply( assigny, function(x) c( consistent.prob=x[[1]]["overall",c("prob")], exclusive=x[[2]]["overall",c("prob","postProb")]))
  tmp.baj <- sapply( assigny, function(x) c( consistent.prob=x[[1]]["grp_YFT-BAJ",c("prob")], exclusive=x[[2]]["grp_YFT-BAJ",c("prob","postProb")]))
  colnames( tmp) <- colnames( tmp.baj) <- c("p0.01","p0.05","p0.1")
  
  #list( within=list( consistent=assigny$withinAssign$ConsistentGrps, exclusive=assigny$withinAssign$ExclusiveGrps), 
   #            oos=list( consistent=assigny$oosAssignment$ConsistentGrps, exclusive=assigny$oosAssignment$ExclusiveGrps))
  ret <- list( n.fish=n.fish, n.SNP=n.SNP, stock.correct=stocky$prop.correct, assign=tmp, assign.baj=tmp.baj, test.p=testy)
  
  return( ret)
}
