# Supplementary material for: Sample size requirements for genetic studies on yellowfin tuna
Source: PLoS One. 2021 Nov 4;16(11):e0259113. doi: 10.1371/journal.pone.0259113 (PMC8568148; doi:10.1371/journal.pone.0259113)
Supplement: S1 File — (ZIP) [file pone.0259113.s002.zip › sampleSizeSim1.R]

.libPaths( c( "~/lib/R/library", .libPaths()))

#load libraries
library( parallel)
library( stockR)

#load the trimmed and imputed data (from running ReadData2.R)
load( "YFTDat_subset_imputed1.Rdata")
#Submit all the functions for performing analyses
source( "resample1.R")
source( "stockAbility1.R")
source( "assignAbility5.R")
source( "testAbility1.R")

#Set up the list of simulation parameters

nreps <- 25 #so that there are slightly less than 2 per core per n.fish and n.SNP
n.fish <- seq( from=5, to=50, by=5)
n.SNP <- 2^seq( from=2, to=12)

#number of bootstrap / sims / etc to use in each analysis
B <- 1000
###################

##temporary smaller dims
#nreps <- 3 ################
#n.fish <- seq( from=5, to=50, by=5)
#n.SNP <- floor( 2^seq( from=2, to=12, by=1))
#B <- 100

tmp <- as.matrix( expand.grid( n.fish, n.SNP))
tmp1 <- kronecker( tmp, matrix( rep( 1, nreps), ncol=1))
colnames( tmp1) <- c( "n.fish", "n.SNP")
rownames( tmp1) <- paste0( "job", 1:nrow( tmp1))
tmp2 <- as.list( as.data.frame( t( tmp1)))
allJobs <- lapply( tmp2, function(x) {names(x) <- c("n.fish","n.SNP"); return( x)})

tmp.fun <- function(x){
  print( x)
  analOne( n.fish=x[1], n.SNP=x[2], n.oos=10, samp.locs=fish.samp.locs, dat=YFTdat, B=B)
}

res <- parallel::mclapply( allJobs, tmp.fun, mc.cores=14, mc.preschedule=FALSE)

fileName <- paste0( "results_", Sys.time(), ".RData")
fileName <- gsub( "-", "", fileName)
fileName <- gsub( "\\s", "_", fileName)
fileName <- gsub( ":", "", fileName)

save( res, n.fish, n.SNP, file=fileName)

source( "plotRes2.R")

rm( list=ls())
