# Supplementary material for: Sample size requirements for genetic studies on yellowfin tuna
Source: PLoS One. 2021 Nov 4;16(11):e0259113. doi: 10.1371/journal.pone.0259113 (PMC8568148; doi:10.1371/journal.pone.0259113)
Supplement: S1 File — (ZIP) [file pone.0259113.s002.zip › stockAbility1.R]

getMisMatch <- function( grps, postProbs){
  require( gtools)
  if( class( grps) != "factor")
    grps <- factor( grps)#, levels=1:ncol( postProbs))
  tab <- table( grps, factor( apply( postProbs, 1, which.max), levels=1:ncol( postProbs)))
  
  perms <- gtools::permutations( nrow( tab), nrow( tab), 1:nrow( tab))
  kount.wrong <- rep( NA, nrow( perms))
  for( ii in 1:nrow( perms))
    kount.wrong[ii] <- sum( tab) - sum( tab[cbind( 1:nrow( tab), perms[ii,])])
  
  ret <- tab[,perms[which.min( kount.wrong),]]
  
  return( ret)
}

stockStructure.compare <- function( resample.dat, samp.locs, K=length( unique( samp.locs))){
  
  #my.dat <- get.resample( n.resample=20, samp.locs=sapply( strsplit( colnames( dat3), "-20"), FUN = function(x) x[1]), dat=dat3)
  #stockStructure.compare( my.dat, attributes(my.dat)$samp.locs)
  
  fm <- stockSTRUCTURE( SNPdata=resample.dat, K=K, control=list(quiet=TRUE, nKmeanStart=25, nKPCA=50))
  kount.wrong <- getMisMatch( samp.locs, fm$postProbs)

  prop.correct <- rep( NA, length( unique( samp.locs)) + 1)
  for( ii in 1:length( unique( samp.locs))){
    prop.correct[ii] <- kount.wrong[ii,ii] / sum( kount.wrong[ii,])
  }
  prop.correct[length( prop.correct)] <- sum( diag( kount.wrong)) / sum( kount.wrong)
  names( prop.correct) <- c( unique( samp.locs), "Total")
  
  ret <- list( prop.correct=prop.correct, kount.wrong=kount.wrong)
  
  return( ret)
  
}
