# Supplementary material for: Sample size requirements for genetic studies on yellowfin tuna
Source: PLoS One. 2021 Nov 4;16(11):e0259113. doi: 10.1371/journal.pone.0259113 (PMC8568148; doi:10.1371/journal.pone.0259113)
Supplement: S1 File — (ZIP) [file pone.0259113.s002.zip › testAbility1.R]

  
test.compare <- function( dat, samp.locs, B=1000){
  #Gao, X. and Martin, E. R. (2009) Using allele sharing distance for detecting human population stratification. Human Hederity, 68, 182–191.
  #for use of manhattan distance (number of shared all copies of allele)  
#  myDists <- parallelDist::parDist( x=t( dat), method="manhattan")
  myDists <- dist( x=t( dat), method="manhattan")

  #Excoffier, L., Smouse, P. E. and Quattro, J. M. (1992) Analysis of molecular variance inferred from metric distances among DNA haplotypes: application to human mitochondrial DNA restriction data. Genetics, 131, 479–491.  
  fac.samp.locs <- as.factor( samp.locs)
  testOut <- pegas::amova( myDists ~ fac.samp.locs, nperm=B)
  
  fac.samp.locs.Baj <- fac.samp.locs
  fac.samp.locs.Baj[fac.samp.locs.Baj!="YFT-BAJ"] <- "YFT-SOL"
  testOut.Baj <- pegas::amova( myDists ~ fac.samp.locs.Baj, nperm=B)

  id.Oth <- which( fac.samp.locs != "YFT-BAJ")
#  myDists <- parallelDist::parDist( x=t( dat[,id.Oth]), method="manhattan")
  myDists <- dist( x=t( dat[,id.Oth]), method="manhattan")
  fac.samp.locs <- as.factor( samp.locs[id.Oth])
  testOut.Oth <- pegas::amova( myDists ~ fac.samp.locs, nperm=B)
  
  ret <- as.numeric( c( testOut$varcomp$P.value[1], testOut.Baj$varcomp$P.value[1], testOut.Oth$varcomp$P.value[1]))
  names( ret) <- c( "full", "Baj", "Oth")
  
  return( ret)
}
